# Supplementary material for: Climate-Driven Range Dynamics of the High-Altitude Frog Nanorana parkeri in Xizang, China: A Bias-Corrected, Multi-Algorithm Species Distribution Modelling Assessment
Source: Animals (Basel). 2026 Jul 13;16(14):2169. doi: 10.3390/ani16142169 (PMC13403874; doi:10.3390/ani16142169)
Supplement: Supplementary file 1 [file animals-16-02169-s001.zip]

Archive with 1 entries (1 files):
- Table_S1-Occurrence records of Nanorana parkeri used in species distribution modelling (52 records with geographic coor-dinates, elevation, data source, locality, and year.xlsx
