# Supplementary material for: Climate-Driven Range Dynamics of the High-Altitude Frog Nanorana parkeri in Xizang, China: A Bias-Corrected, Multi-Algorithm Species Distribution Modelling Assessment
Source: Animals (Basel). 2026 Jul 13;16(14):2169. doi: 10.3390/ani16142169 (PMC13403874; doi:10.3390/ani16142169)
Supplement: Supplementary file 1 [file animals-16-02169-s001.zip › Table_S1-Occurrence records of Nanorana parkeri used in species distribution modelling (52 records with geographic coor-dinates, elevation, data source, locality, and year.xlsx]

## Sheet: Table S1
ID	Longitude	Latitude	Elevation_m	Data_Source	Locality	Year
1	84.166700	29.650000	4564	GBIF (CIB)	Zhongba Xian	—
2	85.294020	28.833844	4114	Field survey		—
3	85.518047	28.728158	4688	Field survey		—
5	85.956439	28.150000	4682	GBIF (CAS)	1 km W (air) of Nyalam (28 12 N; 85 58 E)	1990
8	86.155494	28.568447	4955	GBIF (CAS)	46 km N of Nyalam (28 12 N; 85 58 E); 108.1 km SW of Tingri (W) on the Lhasa-Kathmandu Rd	1990
9	87.166700	29.233300	4845	GBIF (CIB)	Ngamring Xian	—
10	87.744064	29.071158	3996	Field survey		—
11	88.100000	28.300000	4361	GBIF (CIB)	Dinggye Xian	—
12	88.616881	28.369494	4618	GBIF (CAS)	Gamba Jung	—
13	88.883300	29.250000	3846	GBIF (CIB)	Xigaze Shi	—
15	88.900580	29.353850	3821	GBIF (CIB)	Xigaze Shi	—
16	88.933300	27.433300	3064	GBIF (CIB)	Yadong (Chomo) Xian	—
17	88.987280	27.803080	4549	GBIF (CIB)	Yadong (Chomo) Xian	—
19	89.043605	27.612678	4221	GBIF (iNaturalist)		2023
20	89.050000	29.666700	4423	GBIF (CIB)	Namling Xian	—
21	89.166700	27.750000	4337	GBIF (CIB)	Yadong (Chomo) Xian	—
22	89.599556	28.920264	4037	GBIF (CAS)	Gyantse	—
24	89.654320	28.551020	4995	GBIF (CIB)	Kangmar Xian	—
25	89.833300	31.750000	4704	GBIF (CIB)	Baingoin Xian (geographic center)	—
26	89.916700	29.783300	4931	GBIF (CIB)	Nyemo Xian	—
28	90.000000	32.000000	4668	GBIF (MCZ)	Tibet	—
29	90.192922	28.885228	4989	GBIF (CAS)	Lhasa-Gyangze Rd; 25.5 km SSW of Nagarze (28 58 N; 90 24 E)	1990
30	90.250000	29.416700	4020	GBIF (CIB)	Nyemo Xian	—
31	90.344764	29.980728	4410	GBIF (CAS)	23.9 km SW of Yangbajain (30 13 N; 90 25 E); also 26.3 km SW of the Xining-Golmud-Lhasa Rd at Yangbajain on the Yangbajain-Xigaze Rd; along river just NE of the bridge over river	1990
32	90.399175	28.967461	4531	GBIF (CAS)	Nagarze (28 58 N; 90 24 E)	1990
35	90.483622	30.076675	4307	GBIF (CAS)	Yangbajain Geothermal Fields; 7.3 km W of the Golmud-Lhasa Rd on the Yangbajain-Margyang Rd; then ca 2 km S; Yangbajain (30 13 N; 90 25 E)	1988
36	90.541180	30.288660	5930	GBIF (CIB)	Damxung Xian	—
37	90.639370	30.664439	4703	GBIF (iNaturalist)		2005
38	90.664842	29.763481	4766	Field survey		—
42	90.723717	28.967194	4510	GBIF (CAS)	Yamdrok-Tso	1980
43	91.100000	29.650000	3658	GBIF (CIB)	Lhasa Shi	—
44	91.100000	30.230742	4851	GBIF (CAS)	Ca 40 mi. N Lhasa	1980
51	91.550000	28.466700	5186	GBIF (CIB)	Comai Xian	—
52	91.648256	29.804181	3796	GBIF (CAS)	Lhasa-Nyingchi rd; 202 km W of Gongbo'gyamda (29 56 N; 93 23 E); Shongdu	1993
53	91.766100	29.268200	3570	GBIF (CIB)	Nedong Xian	—
55	91.948360	28.293500	4731	GBIF (iNaturalist)		2024
56	91.957322	27.991262	4337	GBIF (iNaturalist)		2024
57	92.099044	31.178525	4713	Field survey		—
58	92.162831	29.086748	3962	Field survey		—
59	92.166359	30.143153	4499	Field survey		—
60	92.666667	28.166667	5830	GBIF (NHMUK)	Chayal Dzong; Loro River; S. Tibet	—
61	93.383333	29.933333	4415	GBIF (MVZ)	Gongbo'Gyamda; Lhasa Municipality	1993
62	93.641889	29.862094	3226	GBIF (CAS)	Lhasa-Nyingchi rd; 44 km E of Gongbo'gyamda (29 56 N; 93 23 E)	1993
63	94.083300	29.200000	3029	GBIF (CIB)	Mainling Xian	—
64	94.228058	29.752250	3048	GBIF (CAS)	Lhasa-Nyingchi rd; 14.0 km SE of Bayizhen (20 km NW of Nyingchi (29 32 N; 94 25 E))	1993
65	94.400000	29.500000	3975	GBIF (CIB)	Nyingchi Xian	—
68	94.700000	29.816700	3749	GBIF (CIB)	Bomi (Bowo) Xian	—
70	94.732908	29.717023	3790	Field survey		—
71	94.800000	29.433300	3903	GBIF (CIB)	Mainling Xian	—
72	94.869200	29.530600	3564	GBIF (CIB)	Mainling Xian	—
73	96.516700	31.400000	4714	GBIF (CIB)	Riwoqe Xian	—
74	97.313250	30.205130	4154	GBIF (CIB)	Baxoi Xian	—
